# Supplementary material for: Comparing Methodologies for Stomatal Analyses in the Context of Elevated Modern CO2
Source: Life (Basel). 2024 Jan 2;14(1):78. doi: 10.3390/life14010078 (PMC10821100; doi:10.3390/life14010078)
Supplement: Supplementary file 1 [file life-14-00078-s001.zip]

Archive with 1 entries (1 files):
- life-2757650-supplementary.pdf
